# Supplementary material for: AaMYB15, an R2R3-MYB TF in Artemisia annua, acts as a negative regulator of artemisinin biosynthesis
Source: Plant Sci. 2021 Jul;308:None. doi: 10.1016/j.plantsci.2021.110920 (PMC8174473; doi:10.1016/j.plantsci.2021.110920)
Supplement: Supplementary file 2 [file mmc2.xlsx]

## Sheet: Sheet1
Primer or probe	Sequence(5'-3')	Purpose
MYB15-YFP-F	GGGGATCCATGGGGAGAGCACCATGTTGTG	Overexpression and antisense; Dual-Luciferase; Subcellular localization assays
MYB15-YFP-R	GGACTAGTAAACTCAGGTAACTCGGGTAG
Anti-MYB15-F	GGACTAGTATGGGGAGAGCACCATGTTGTG
Anti-MYB15-R	GGGGATCCAAACTCAGGTAACTCGGGTAG
pB42ADIn-MYB15-F	TGCCTCTCCCGAATTCATGGGGAGAGCACCATGTTG	Y1H assays
pB42ADIn-MYB15-R	TCCAAAGCTTCTCGAGTCAGGTAACTCGGGTAGTTC
ORA-Mbox6-F	AATTCAAAAGGAAAATCCAACAAAAAGGAAAATCCAACAAAAAGGAAAATCCAACAC
ORA-Mbox6-R	TCGAGTGTTGGATTTTCCTTTTTGTTGGATTTTCCTTTTTGTTGGATTTTCCTTTTG
ADIn-MYB15-F	AGATTACGCTCATATGATGGGGAGAGCACCATGTTG	Y2H assays
ADIn-MYB15-R	CACCCGGGTGGAATTCTCAGGTAACTCGGGTAGTTC
BDIn-MYB15-F	GGAGGACCTGCATATGATGGGGAGAGCACCATGTTG
BDIn-MYB15-R	GGATCCCCGGGAATTCTCAGGTAACTCGGGTAGTTC
1391-M15P-F	CCAAGCTTGGCTGCAGATTAGGTGTTTGGGCTATTTGTTA	Gus Staining
1391-M15P-R	GAATTCCCGGGGATCCCCCATCAAATCGCTTATTTG
0800- M15P -F	CGGTATCGATAAGCTTATTAGGTGTTTGGGCTATTTGTTA	Dual-Luciferase
0800- M15P -R	ATCCCCCGGGCTGCAGCCCATCAAATCGCTTATTTG
QMYB15-F	CCAAACAACAACTGAAGTGTCC	qRT-PCR
QMYB15-R	CATCAAGGAATGTCTCGTGG
M15-pCold-F	TACCCTCGAGGGATCCATGGGGAGAGCACCATGTTG	EMSA
M15-pCold-R	AGATTACCTATCTAGATTAAAACTCAGGTAACTCGG
ORAM6-Probe	CATACATATTAAAAGGAAAATCCAACAAAACTGAGCT
ORAM6-mutant	CATACATATTAAAAGTTTTTTTCAACAAAACTGAGCT
